# Supplementary material for: Molecular Biology and Pathological Process of an Infectious Bronchitis Virus with Enteric Tropism in Commercial Broilers
Source: Viruses. 2021 Jul 28;13(8):1477. doi: 10.3390/v13081477 (PMC8402673; doi:10.3390/v13081477)
Supplement: Supplementary file 1 [file viruses-13-01477-s001.zip]

Archive with 8 entries (8 files):
- Table S1 FINAL.xlsx
- __MACOSX/._Table S1 FINAL.xlsx
- Table S2 FINAL.xlsx
- __MACOSX/._Table S2 FINAL.xlsx
- Table S3 FINAL.xlsx
- __MACOSX/._Table S3 FINAL.xlsx
- Table S4 FINAL.xlsx
- __MACOSX/._Table S4 FINAL.xlsx
